# Supplementary material for: Ultrasonic-Assisted Synthesis and Cytocompatibility Assessment of TiO2/SiO2 Nanoparticles-Impregnated Gum Arabic Nanocomposite: Edible Coating of Dates for Shelf-Life Extension
Source: Polymers (Basel). 2025 Jan 10;17(2):161. doi: 10.3390/polym17020161 (PMC11769035; doi:10.3390/polym17020161)
Supplement: Supplementary file 1 [file polymers-17-00161-s001.zip]

Archive with 1 entries (1 files):
- polymers-3370321-supplementary.pdf
